# Supplementary material for: Disability Community Perspectives on Participation in Research and Studying Positive Health
Source: Children (Basel). 2026 Mar 20;13(3):430. doi: 10.3390/children13030430 (PMC13025233; doi:10.3390/children13030430)
Supplement: Supplementary file 1 [file children-13-00430-s001.zip]

Archive with 1 entries (1 files):
- children-4173694-supplementary.pdf
